# Supplementary material for: A bimodal theranostic nanodelivery system based on [graphene oxide-chlorogenic acid-gadolinium/gold] nanoparticles
Source: PLoS One. 2018 Jul 25;13(7):e0200760. doi: 10.1371/journal.pone.0200760 (PMC6059483; doi:10.1371/journal.pone.0200760)
Supplement: S1 Fig — (XLSX) [file pone.0200760.s001.xlsx]

## Sheet: Sheet1
2	178
2.02	162
2.04	136
2.06	120
2.08	138
2.1	116
2.12	124
2.14	116
2.16	106
2.18	108
2.2	106
2.22	98
2.24	92
2.26	102
2.28	80
2.3	92
2.32	78
2.34	86
2.36	60
2.38	70
2.4	64
2.42	68
2.44	64
2.46	72
2.48	82
2.5	72
2.52	60
2.54	74
2.56	78
2.58	80
2.6	62
2.62	64
2.64	76
2.66	66
2.68	64
2.7	76
2.72	62
2.74	70
2.76	78
2.78	60
2.8	68
2.82	58
2.84	58
2.86	54
2.88	64
2.9	68
2.92	58
2.94	70
2.96	64
2.98	74
3	60
3.02	50
3.04	68
3.06	66
3.08	54
3.1	60
3.12	56
3.14	62
3.16	72
3.18	46
3.2	64
3.22	64
3.24	48
3.26	56
3.28	62
3.3	50
3.32	74
3.34	60
3.36	48
3.38	42
3.4	66
3.42	56
3.44	50
3.46	64
3.48	50
3.5	60
3.52	56
3.54	46
3.56	56
3.58	50
3.6	70
3.62	56
3.64	54
3.66	50
3.68	52
3.7	46
3.72	62
3.74	42
3.76	46
3.78	56
3.8	40
3.82	48
3.84	44
3.86	54
3.88	60
3.9	44
3.92	48
3.94	54
3.96	38
3.98	44
4	46
4.02	46
4.04	50
4.06	46
4.08	44
4.1	50
4.12	40
4.14	50
4.16	48
4.18	44
4.2	32
4.22	50
4.24	54
4.26	40
4.28	52
4.3	30
4.32	52
4.34	46
4.36	50
4.38	52
4.4	58
4.42	44
4.44	30
4.46	50
4.48	52
4.5	50
4.52	38
4.54	52
4.56	48
4.58	56
4.6	42
4.62	42
4.64	40
4.66	40
4.68	30
4.7	34
4.72	36
4.74	34
4.76	42
4.78	50
4.8	38
4.82	56
4.84	48
4.86	42
4.88	40
4.9	36
4.92	44
4.94	30
4.96	32
4.98	44
5	32
5.02	36
5.04	24
5.06	42
5.08	52
5.1	40
5.12	42
5.14	48
5.16	44
5.18	38
5.2	48
5.22	58
5.24	36
5.26	42
5.28	42
5.3	40
5.32	26
5.34	44
5.36	38
5.38	40
5.4	34
5.42	46
5.44	38
5.46	44
5.48	42
5.5	36
5.52	46
5.54	36
5.56	34
5.58	34
5.6	42
5.62	34
5.64	40
5.66	40
5.68	42
5.7	32
5.72	38
5.74	30
5.76	26
5.78	34
5.8	32
5.82	50
5.84	38
5.86	38
5.88	38
5.9	44
5.92	38
5.94	24
5.96	40
5.98	38
6	40
6.02	44
6.04	42
6.06	48
6.08	42
6.1	46
6.12	46
6.14	34
6.16	42
6.18	46
6.2	48
6.22	32
6.24	40
6.26	46
6.28	36
6.3	34
6.32	42
6.34	24
6.36	36
6.38	42
6.4	26
6.42	38
6.44	40
6.46	36
6.48	38
6.5	26
6.52	40
6.54	32
6.56	26
6.58	38
6.6	32
6.62	44
6.64	38
6.66	26
6.68	26
6.7	38
6.72	40
6.74	30
6.76	42
6.78	42
6.8	40
6.82	42
6.84	36
6.86	34
6.88	36
6.9	52
6.92	22
6.94	32
6.96	40
6.98	44
7	24
7.02	28
7.04	32
7.06	30
7.08	38
7.1	28
7.12	44
7.14	40
7.16	38
7.18	26
7.2	38
7.22	42
7.24	38
7.26	44
7.28	42
7.3	38
7.32	36
7.34	44
7.36	60
7.38	30
7.4	30
7.42	40
7.44	22
7.46	46
7.48	28
7.5	42
7.52	50
7.54	24
7.56	36
7.58	32
7.6	44
7.62	36
7.64	34
7.66	34
7.68	24
7.7	42
7.72	40
7.74	32
7.76	34
7.78	38
7.8	36
7.82	32
7.84	46
7.86	32
7.88	38
7.9	50
7.92	40
7.94	28
7.96	54
7.98	36
8	30
8.02	36
8.04	42
8.06	30
8.08	40
8.1	50
8.12	40
8.14	36
8.16	44
8.18	24
8.2	46
8.22	40
8.24	50
8.26	46
8.28	34
8.3	28
8.32	50
8.34	36
8.36	42
8.38	36
8.4	32
8.42	30
8.44	58
8.46	42
8.48	56
8.5	34
8.52	48
8.54	44
8.56	40
8.58	28
8.6	52
8.62	46
8.64	52
8.66	38
8.68	50
8.7	56
8.72	40
8.74	44
8.76	32
8.78	38
8.8	36
8.82	36
8.84	50
8.86	52
8.88	52
8.9	32
8.92	50
8.94	32
8.96	44
8.98	52
9	56
9.02	46
9.04	50
9.06	46
9.08	50
9.1	50
9.12	44
9.14	42
9.16	52
9.18	54
9.2	38
9.22	50
9.24	58
9.26	46
9.28	46
9.3	40
9.32	52
9.34	40
9.36	44
9.38	62
9.4	50
9.42	54
9.44	46
9.46	50
9.48	64
9.5	46
9.52	72
9.54	52
9.56	60
9.58	46
9.6	52
9.62	48
9.64	48
9.66	56
9.68	48
9.7	56
9.72	42
9.74	52
9.76	52
9.78	46
9.8	70
9.82	50
9.84	44
9.86	52
9.88	36
9.9	50
9.92	38
9.94	54
9.96	52
9.98	40
10	46
10.02	50
10.04	46
10.06	50
10.08	38
10.1	36
10.12	54
10.14	44
10.16	48
10.18	42
10.2	36
10.22	40
10.24	38
10.26	26
10.28	48
10.3	48
10.32	26
10.34	36
10.36	42
10.38	48
10.4	42
10.42	46
10.44	52
10.46	52
10.48	32
10.5	32
10.52	36
10.54	44
10.56	34
10.58	28
10.6	36
10.62	32
10.64	44
10.66	50
10.68	36
10.7	32
10.72	28
10.74	34
10.76	26
10.78	24
10.8	48
10.82	48
10.84	40
10.86	40
10.88	36
10.9	30
10.92	26
10.94	36
10.96	42
10.98	36
11	24
11.02	26
11.04	34
11.06	30
11.08	26
11.1	34
11.12	38
11.14	30
11.16	36
11.18	28
11.2	24
11.22	26
11.24	24
11.26	62
11.28	26
11.3	36
11.32	24
11.34	36
11.36	28
11.38	52
11.4	34
11.42	42
11.44	38
11.46	38
11.48	48
11.5	30
11.52	38
11.54	24
11.56	26
11.58	22
11.6	24
11.62	18
11.64	38
11.66	42
11.68	16
11.7	38
11.72	28
11.74	32
11.76	34
11.78	38
11.8	26
11.82	30
11.84	32
11.86	38
11.88	32
11.9	38
11.92	32
11.94	38
11.96	32
11.98	26
12	24
12.02	26
12.04	32
12.06	40
12.08	24
12.1	32
12.12	26
12.14	24
12.16	30
12.18	36
12.2	32
12.22	26
12.24	24
12.26	36
12.28	28
12.3	30
12.32	24
12.34	40
12.36	48
12.38	28
12.4	26
12.42	28
12.44	34
12.46	20
12.48	32
12.5	26
12.52	20
12.54	34
12.56	40
12.58	28
12.6	28
12.62	40
12.64	16
12.66	34
12.68	26
12.7	22
12.72	28
12.74	24
12.76	26
12.78	30
12.8	28
12.82	32
12.84	40
12.86	42
12.88	32
12.9	32
12.92	26
12.94	26
12.96	18
12.98	30
13	26
13.02	32
13.04	32
13.06	42
13.08	28
13.1	24
13.12	30
13.14	20
13.16	44
13.18	16
13.2	40
13.22	22
13.24	38
13.26	14
13.28	30
13.3	32
13.32	36
13.34	30
13.36	30
13.38	24
13.4	32
13.42	22
13.44	20
13.46	24
13.48	22
13.5	26
13.52	20
13.54	28
13.56	32
13.58	30
13.6	20
13.62	32
13.64	30
13.66	30
13.68	26
13.7	24
13.72	30
13.74	30
13.76	36
13.78	28
13.8	22
13.82	30
13.84	26
13.86	34
13.88	38
13.9	18
13.92	26
13.94	38
13.96	28
13.98	34
14	20
14.02	18
14.04	32
14.06	20
14.08	32
14.1	30
14.12	38
14.14	22
14.16	24
14.18	36
14.2	26
14.22	22
14.24	46
14.26	24
14.28	24
14.3	36
14.32	24
14.34	30
14.36	30
14.38	26
14.4	42
14.42	32
14.44	20
14.46	28
14.48	34
14.5	24
14.52	24
14.54	34
14.56	22
14.58	40
14.6	24
14.62	24
14.64	20
14.66	26
14.68	40
14.7	18
14.72	28
14.74	36
14.76	30
14.78	24
14.8	34
14.82	34
14.84	20
14.86	40
14.88	32
14.9	18
14.92	22
14.94	32
14.96	30
14.98	30
15	26
15.02	30
15.04	36
15.06	36
15.08	20
15.1	30
15.12	36
15.14	20
15.16	22
15.18	22
15.2	38
15.22	24
15.24	24
15.26	24
15.28	22
15.3	32
15.32	26
15.34	20
15.36	28
15.38	24
15.4	26
15.42	20
15.44	26
15.46	40
15.48	18
15.5	18
15.52	26
15.54	32
15.56	42
15.58	34
15.6	28
15.62	28
15.64	42
15.66	22
15.68	34
15.7	28
15.72	24
15.74	32
15.76	26
15.78	38
15.8	16
15.82	24
15.84	28
15.86	30
15.88	24
15.9	34
15.92	32
15.94	20
15.96	28
15.98	22
16	16
16.02	36
16.04	22
16.06	24
16.08	30
16.1	28
16.12	18
16.14	36
16.16	20
16.18	24
16.2	22
16.22	18
16.24	22
16.26	26
16.28	38
16.3	34
16.32	36
16.34	26
16.36	24
16.38	38
16.4	32
16.42	28
16.44	24
16.46	26
16.48	32
16.5	28
16.52	30
16.54	34
16.56	20
16.58	22
16.6	26
16.62	26
16.64	28
16.66	22
16.68	22
16.7	26
16.72	26
16.74	32
16.76	24
16.78	28
16.8	34
16.82	24
16.84	24
16.86	36
16.88	22
16.9	38
16.92	22
16.94	20
16.96	34
16.98	18
17	26
17.02	32
17.04	24
17.06	28
17.08	32
17.1	30
17.12	38
17.14	22
17.16	28
17.18	20
17.2	28
17.22	26
17.24	18
17.26	22
17.28	28
17.3	26
17.32	18
17.34	30
17.36	30
17.38	28
17.4	28
17.42	18
17.44	26
17.46	40
17.48	38
17.5	24
17.52	26
17.54	30
17.56	24
17.58	26
17.6	34
17.62	32
17.64	32
17.66	32
17.68	28
17.7	26
17.72	24
17.74	36
17.76	38
17.78	34
17.8	14
17.82	26
17.84	28
17.86	28
17.88	20
17.9	36
17.92	24
17.94	16
17.96	36
17.98	30
18	36
18.02	30
18.04	26
18.06	24
18.08	28
18.1	22
18.12	34
18.14	26
18.16	28
18.18	28
18.2	30
18.22	24
18.24	32
18.26	38
18.28	30
18.3	32
18.32	24
18.34	40
18.36	24
18.38	42
18.4	22
18.42	44
18.44	24
18.46	34
18.48	24
18.5	34
18.52	32
18.54	24
18.56	30
18.58	30
18.6	26
18.62	28
18.64	32
18.66	28
18.68	28
18.7	30
18.72	40
18.74	36
18.76	24
18.78	24
18.8	40
18.82	28
18.84	20
18.86	28
18.88	34
18.9	38
18.92	30
18.94	32
18.96	22
18.98	30
19	18
19.02	22
19.04	34
19.06	46
19.08	28
19.1	34
19.12	28
19.14	20
19.16	22
19.18	28
19.2	24
19.22	30
19.24	28
19.26	34
19.28	30
19.3	32
19.32	28
19.34	20
19.36	36
19.38	16
19.4	32
19.42	42
19.44	14
19.46	26
19.48	30
19.5	24
19.52	36
19.54	38
19.56	32
19.58	30
19.6	32
19.62	30
19.64	30
19.66	28
19.68	36
19.7	30
19.72	32
19.74	24
19.76	32
19.78	32
19.8	30
19.82	30
19.84	36
19.86	22
19.88	30
19.9	22
19.92	18
19.94	32
19.96	26
19.98	32
20	26
20.02	40
20.04	34
20.06	36
20.08	30
20.1	32
20.12	24
20.14	40
20.16	30
20.18	34
20.2	30
20.22	34
20.24	46
20.26	34
20.28	28
20.3	26
20.32	30
20.34	40
20.36	36
20.38	32
20.4	42
20.42	32
20.44	34
20.46	32
20.48	40
20.5	32
20.52	26
20.54	28
20.56	28
20.58	38
20.6	20
20.62	38
20.64	26
20.66	26
20.68	28
20.7	30
20.72	26
20.74	38
20.76	32
20.78	16
20.8	28
20.82	28
20.84	26
20.86	36
20.88	30
20.9	36
20.92	26
20.94	36
20.96	36
20.98	30
21	26
21.02	36
21.04	36
21.06	30
21.08	36
21.1	22
21.12	30
21.14	28
21.16	26
21.18	26
21.2	28
21.22	28
21.24	40
21.26	32
21.28	26
21.3	30
21.32	34
21.34	28
21.36	20
21.38	24
21.4	38
21.42	40
21.44	32
21.46	30
21.48	24
21.5	36
21.52	26
21.54	40
21.56	28
21.58	26
21.6	36
21.62	36
21.64	32
21.66	26
21.68	30
21.7	24
21.72	36
21.74	36
21.76	26
21.78	36
21.8	32
21.82	40
21.84	28
21.86	34
21.88	48
21.9	38
21.92	32
21.94	48
21.96	24
21.98	42
22	32
22.02	32
22.04	30
22.06	32
22.08	22
22.1	22
22.12	38
22.14	32
22.16	38
22.18	28
22.2	34
22.22	32
22.24	24
22.26	24
22.28	28
22.3	26
22.32	34
22.34	26
22.36	24
22.38	42
22.4	42
22.42	30
22.44	26
22.46	30
22.48	36
22.5	28
22.52	40
22.54	36
22.56	36
22.58	40
22.6	52
22.62	34
22.64	32
22.66	32
22.68	36
22.7	30
22.72	34
22.74	26
22.76	36
22.78	36
22.8	40
22.82	38
22.84	40
22.86	32
22.88	44
22.9	26
22.92	34
22.94	34
22.96	30
22.98	30
23	30
23.02	30
23.04	32
23.06	26
23.08	36
23.1	34
23.12	32
23.14	40
23.16	30
23.18	28
23.2	22
23.22	28
23.24	34
23.26	38
23.28	30
23.3	38
23.32	42
23.34	30
23.36	32
23.38	36
23.4	30
23.42	34
23.44	38
23.46	30
23.48	34
23.5	24
23.52	36
23.54	34
23.56	26
23.58	34
23.6	34
23.62	48
23.64	40
23.66	40
23.68	36
23.7	32
23.72	40
23.74	38
23.76	32
23.78	36
23.8	38
23.82	30
23.84	38
23.86	28
23.88	46
23.9	36
23.92	34
23.94	40
23.96	26
23.98	30
24	34
24.02	26
24.04	34
24.06	40
24.08	34
24.1	44
24.12	44
24.14	34
24.16	38
24.18	38
24.2	36
24.22	40
24.24	44
24.26	28
24.28	38
24.3	40
24.32	40
24.34	32
24.36	36
24.38	36
24.4	40
24.42	42
24.44	30
24.46	26
24.48	40
24.5	30
24.52	34
24.54	26
24.56	46
24.58	48
24.6	26
24.62	26
24.64	32
24.66	38
24.68	24
24.7	26
24.72	40
24.74	28
24.76	28
24.78	36
24.8	32
24.82	38
24.84	30
24.86	34
24.88	42
24.9	44
24.92	36
24.94	42
24.96	42
24.98	22
25	32
25.02	34
25.04	36
25.06	30
25.08	32
25.1	36
25.12	44
25.14	38
25.16	30
25.18	52
25.2	44
25.22	36
25.24	44
25.26	30
25.28	38
25.3	28
25.32	30
25.34	38
25.36	32
25.38	28
25.4	28
25.42	30
25.44	40
25.46	46
25.48	40
25.5	32
25.52	44
25.54	38
25.56	52
25.58	34
25.6	36
25.62	36
25.64	22
25.66	48
25.68	32
25.7	30
25.72	26
25.74	34
25.76	42
25.78	38
25.8	30
25.82	40
25.84	30
25.86	34
25.88	26
25.9	28
25.92	34
25.94	38
25.96	48
25.98	40
26	22
26.02	30
26.04	36
26.06	38
26.08	36
26.1	44
26.12	32
26.14	42
26.16	28
26.18	30
26.2	40
26.22	36
26.24	46
26.26	36
26.28	40
26.3	30
26.32	38
26.34	28
26.36	34
26.38	42
26.4	38
26.42	48
26.44	42
26.46	30
26.48	40
26.5	36
26.52	40
26.54	32
26.56	38
26.58	32
26.6	36
26.62	34
26.64	42
26.66	44
26.68	40
26.7	40
26.72	38
26.74	42
26.76	28
26.78	36
26.8	34
26.82	42
26.84	36
26.86	46
26.88	34
26.9	34
26.92	30
26.94	40
26.96	34
26.98	28
27	30
27.02	32
27.04	38
27.06	36
27.08	32
27.1	36
27.12	34
27.14	30
27.16	34
27.18	34
27.2	38
27.22	40
27.24	40
27.26	38
27.28	36
27.3	42
27.32	30
27.34	38
27.36	44
27.38	36
27.4	40
27.42	32
27.44	32
27.46	38
27.48	30
27.5	30
27.52	40
27.54	38
27.56	36
27.58	40
27.6	40
27.62	40
27.64	30
27.66	42
27.68	42
27.7	30
27.72	40
27.74	48
27.76	34
27.78	24
27.8	30
27.82	34
27.84	42
27.86	44
27.88	36
27.9	52
27.92	48
27.94	46
27.96	40
27.98	32
28	34
28.02	36
28.04	44
28.06	40
28.08	42
28.1	46
28.12	34
28.14	44
28.16	36
28.18	34
28.2	40
28.22	30
28.24	46
28.26	38
28.28	44
28.3	44
28.32	40
28.34	38
28.36	36
28.38	34
28.4	40
28.42	44
28.44	34
28.46	40
28.48	34
28.5	32
28.52	30
28.54	30
28.56	26
28.58	32
28.6	42
28.62	42
28.64	42
28.66	28
28.68	40
28.7	34
28.72	44
28.74	42
28.76	36
28.78	34
28.8	32
28.82	30
28.84	42
28.86	36
28.88	32
28.9	40
28.92	38
28.94	28
28.96	46
28.98	40
29	38
29.02	42
29.04	30
29.06	36
29.08	42
29.1	34
29.12	40
29.14	36
29.16	50
29.18	30
29.2	50
29.22	30
29.24	54
29.26	40
29.28	32
29.3	26
29.32	34
29.34	40
29.36	40
29.38	38
29.4	50
29.42	32
29.44	34
29.46	46
29.48	42
29.5	44
29.52	36
29.54	40
29.56	36
29.58	34
29.6	48
29.62	32
29.64	30
29.66	46
29.68	38
29.7	34
29.72	30
29.74	46
29.76	38
29.78	42
29.8	34
29.82	42
29.84	44
29.86	44
29.88	40
29.9	34
29.92	36
29.94	44
29.96	26
29.98	34
30	34
30.02	34
30.04	38
30.06	42
30.08	44
30.1	36
30.12	40
30.14	44
30.16	40
30.18	36
30.2	32
30.22	40
30.24	36
30.26	34
30.28	52
30.3	36
30.32	40
30.34	34
30.36	42
30.38	40
30.4	36
30.42	42
30.44	26
30.46	44
30.48	38
30.5	46
30.52	36
30.54	38
30.56	30
30.58	34
30.6	50
30.62	44
30.64	32
30.66	46
30.68	32
30.7	34
30.72	38
30.74	30
30.76	52
30.78	40
30.8	36
30.82	38
30.84	42
30.86	40
30.88	38
30.9	34
30.92	32
30.94	26
30.96	40
30.98	44
31	34
31.02	44
31.04	32
31.06	32
31.08	42
31.1	40
31.12	38
31.14	28
31.16	38
31.18	48
31.2	30
31.22	44
31.24	40
31.26	32
31.28	40
31.3	44
31.32	36
31.34	34
31.36	30
31.38	48
31.4	48
31.42	44
31.44	42
31.46	44
31.48	46
31.5	40
31.52	42
31.54	34
31.56	34
31.58	44
31.6	46
31.62	46
31.64	50
31.66	44
31.68	48
31.7	50
31.72	32
31.74	32
31.76	28
31.78	40
31.8	40
31.82	42
31.84	44
31.86	28
31.88	38
31.9	40
31.92	40
31.94	32
31.96	38
31.98	38
32	30
32.02	38
32.04	40
32.06	36
32.08	40
32.1	36
32.12	42
32.14	48
32.16	48
32.18	34
32.2	46
32.22	34
32.24	26
32.26	38
32.28	50
32.3	34
32.32	52
32.34	40
32.36	30
32.38	30
32.4	44
32.42	42
32.44	38
32.46	42
32.48	44
32.5	32
32.52	46
32.54	44
32.56	32
32.58	32
32.6	40
32.62	44
32.64	26
32.66	38
32.68	42
32.7	36
32.72	32
32.74	44
32.76	34
32.78	44
32.8	34
32.82	48
32.84	44
32.86	44
32.88	38
32.9	50
32.92	28
32.94	32
32.96	42
32.98	56
33	34
33.02	42
33.04	46
33.06	38
33.08	32
33.1	40
33.12	30
33.14	38
33.16	36
33.18	40
33.2	38
33.22	30
33.24	48
33.26	32
33.28	38
33.3	34
33.32	48
33.34	28
33.36	46
33.38	40
33.4	52
33.42	32
33.44	50
33.46	36
33.48	52
33.5	30
33.52	42
33.54	30
33.56	48
33.58	46
33.6	38
33.62	30
33.64	32
33.66	34
33.68	40
33.7	42
33.72	32
33.74	36
33.76	34
33.78	36
33.8	44
33.82	48
33.84	46
33.86	44
33.88	50
33.9	58
33.92	36
33.94	36
33.96	42
33.98	42
34	30
34.02	42
34.04	30
34.06	42
34.08	42
34.1	46
34.12	32
34.14	32
34.16	40
34.18	54
34.2	28
34.22	36
34.24	30
34.26	34
34.28	44
34.3	38
34.32	44
34.34	42
34.36	40
34.38	46
34.4	38
34.42	26
34.44	34
34.46	40
34.48	34
34.5	32
34.52	44
34.54	52
34.56	44
34.58	28
34.6	40
34.62	36
34.64	46
34.66	36
34.68	46
34.7	40
34.72	44
34.74	40
34.76	36
34.78	40
34.8	32
34.82	34
34.84	26
34.86	40
34.88	38
34.9	44
34.92	32
34.94	42
34.96	30
34.98	42
35	32
35.02	40
35.04	30
35.06	48
35.08	22
35.1	30
35.12	46
35.14	32
35.16	50
35.18	34
35.2	44
35.22	46
35.24	26
35.26	36
35.28	40
35.3	46
35.32	34
35.34	44
35.36	34
35.38	32
35.4	28
35.42	42
35.44	34
35.46	34
35.48	30
35.5	42
35.52	42
35.54	42
35.56	26
35.58	40
35.6	40
35.62	46
35.64	46
35.66	52
35.68	38
35.7	42
35.72	44
35.74	36
35.76	54
35.78	36
35.8	54
35.82	52
35.84	40
35.86	52
35.88	46
35.9	40
35.92	46
35.94	42
35.96	38
35.98	42
36	48
36.02	50
36.04	46
36.06	40
36.08	32
36.1	36
36.12	40
36.14	30
36.16	26
36.18	40
36.2	42
36.22	40
36.24	42
36.26	32
36.28	40
36.3	44
36.32	42
36.34	30
36.36	40
36.38	36
36.4	50
36.42	40
36.44	50
36.46	52
36.48	54
36.5	44
36.52	48
36.54	50
36.56	46
36.58	48
36.6	36
36.62	40
36.64	34
36.66	42
36.68	48
36.7	32
36.72	38
36.74	40
36.76	46
36.78	50
36.8	36
36.82	34
36.84	36
36.86	30
36.88	34
36.9	54
36.92	58
36.94	50
36.96	40
36.98	42
37	44
37.02	40
37.04	44
37.06	52
37.08	52
37.1	44
37.12	62
37.14	54
37.16	54
37.18	44
37.2	52
37.22	48
37.24	36
37.26	60
37.28	42
37.3	48
37.32	28
37.34	58
37.36	52
37.38	46
37.4	52
37.42	42
37.44	48
37.46	52
37.48	58
37.5	66
37.52	60
37.54	54
37.56	62
37.58	66
37.6	58
37.62	58
37.64	66
37.66	64
37.68	82
37.7	68
37.72	66
37.74	80
37.76	96
37.78	98
37.8	118
37.82	102
37.84	120
37.86	134
37.88	138
37.9	162
37.92	182
37.94	182
37.96	216
37.98	276
38	314
38.02	340
38.04	426
38.06	446
38.08	550
38.1	616
38.12	728
38.14	828
38.16	948
38.18	1014
38.2	1112
38.22	1226
38.24	1228
38.26	1296
38.28	1226
38.3	1166
38.32	1060
38.34	964
38.36	818
38.38	710
38.4	598
38.42	480
38.44	474
38.46	390
38.48	316
38.5	274
38.52	240
38.54	206
38.56	164
38.58	156
38.6	150
38.62	110
38.64	104
38.66	122
38.68	98
38.7	90
38.72	78
38.74	68
38.76	80
38.78	92
38.8	82
38.82	72
38.84	68
38.86	64
38.88	72
38.9	54
38.92	66
38.94	60
38.96	74
38.98	50
39	52
39.02	52
39.04	60
39.06	44
39.08	54
39.1	42
39.12	56
39.14	42
39.16	70
39.18	58
39.2	62
39.22	58
39.24	44
39.26	40
39.28	34
39.3	46
39.32	44
39.34	40
39.36	54
39.38	42
39.4	42
39.42	36
39.44	50
39.46	44
39.48	44
39.5	36
39.52	38
39.54	46
39.56	38
39.58	46
39.6	48
39.62	42
39.64	48
39.66	38
39.68	40
39.7	38
39.72	48
39.74	40
39.76	46
39.78	42
39.8	46
39.82	46
39.84	50
39.86	44
39.88	40
39.9	40
39.92	42
39.94	40
39.96	34
39.98	38
40	34
40.02	46
40.04	40
40.06	42
40.08	38
40.1	40
40.12	42
40.14	50
40.16	40
40.18	36
40.2	34
40.22	36
40.24	26
40.26	36
40.28	38
40.3	44
40.32	40
40.34	42
40.36	32
40.38	54
40.4	34
40.42	48
40.44	40
40.46	44
40.48	34
40.5	36
40.52	50
40.54	48
40.56	34
40.58	42
40.6	42
40.62	44
40.64	42
40.66	42
40.68	40
40.7	40
40.72	30
40.74	42
40.76	38
40.78	38
40.8	42
40.82	44
40.84	42
40.86	42
40.88	38
40.9	36
40.92	36
40.94	46
40.96	32
40.98	26
41	44
41.02	36
41.04	50
41.06	28
41.08	40
41.1	42
41.12	40
41.14	40
41.16	60
41.18	40
41.2	50
41.22	44
41.24	40
41.26	30
41.28	34
41.3	42
41.32	34
41.34	36
41.36	42
41.38	42
41.4	26
41.42	38
41.44	42
41.46	48
41.48	36
41.5	48
41.52	46
41.54	30
41.56	32
41.58	36
41.6	34
41.62	40
41.64	40
41.66	36
41.68	46
41.7	44
41.72	40
41.74	36
41.76	46
41.78	44
41.8	30
41.82	36
41.84	52
41.86	46
41.88	54
41.9	48
41.92	50
41.94	30
41.96	48
41.98	44
[truncated: 1,401 more rows]
