# Supplementary material for: A bimodal theranostic nanodelivery system based on [graphene oxide-chlorogenic acid-gadolinium/gold] nanoparticles
Source: PLoS One. 2018 Jul 25;13(7):e0200760. doi: 10.1371/journal.pone.0200760 (PMC6059483; doi:10.1371/journal.pone.0200760)
Supplement: S1 Text — (TXT) [file pone.0200760.s004.txt]

-141.767023429315	811.633361816406
-136.822623470009	811.859680175781
-131.880948488422	812.058715820312
-126.941996356389	811.926574707031
-122.005764947949	811.510925292969
-117.072252139344	811.290649414062
-112.141455809044	811.442199707031
-107.213373837709	811.612487792969
-102.288004108203	811.53125
-97.365344505597	811.387512207031
-92.4453929171395	811.424987792969
-87.5281472322968	811.537536621094
-82.6136053427108	811.535949707031
-77.7017651422102	811.493774414062
-72.79262452681	811.53125
-67.8861813947224	811.529663085938
-62.9824336463098	811.342163085938
-58.0813791841356	811.099975585938
-53.1830159129277	811.043762207031
-48.2873417395822	811.174987792969
-43.3943545731599	811.331237792969
-38.5040523249008	811.446899414062
-33.6164329082021	811.532836914062
-28.7314942386001	811.615600585938
-23.849234233825	812.095336914062
-18.9696508137204	814.510925292969
-14.0927419003201	820.606262207031
-9.21850541777167	828.318725585938
-4.34693929239802	831.299987792969
0.521958547364193	826.553100585938
5.38819017091737	818.785949707031
10.2517576455321	813.748413085938
15.1126630363469	812.146850585938
19.9709084063652	811.859375
24.8264958164764	811.634399414062
29.6794273254127	811.4453125
34.5297049898181	811.470336914062
39.3773308641867	811.678100585938
44.2223070009059	811.878112792969
49.0646354502678	811.810913085938
53.9043182604182	811.551574707031
58.7413574774109	811.7109375
63.5757551451898	813.203125
68.4075133055994	818.8515625
73.2366339983782	835.551574707031
78.0631192611545	868.926574707031
82.8869711294901	912.892211914062
87.7081916368188	951.862487792969
92.5267828145079	976.087524414062
97.3427466918329	987.954711914062
102.156085295966	994.264038085938
106.966800652022	999.587463378906
111.774894783022	1005.51873779297
116.580369709907	1011.47344970703
121.383227451555	1016.21252441406
126.183470024756	1019.66717529297
130.981099444249	1023.35467529297
135.776117722689	1028.24536132812
140.56852687068	1032.35620117188
145.358328896764	1032.82189941406
150.145525807402	1030.10473632812
154.930119607041	1027.41247558594
159.712112298028	1026.54223632812
164.491505880691	1026.46557617188
169.268302353306	1025.67346191406
174.042503712084	1024.28588867188
178.814111951218	1023.07971191406
183.583129062845	1021.82189941406
188.349557037069	1020.46722412109
193.113397861958	1020.01098632813
197.874653523544	1020.4375
202.633326005835	1020.89221191406
207.389417290815	1021.57971191406
212.142929358426	1022.5234375
216.893864186619	1022.83752441406
221.642223751285	1022.19842529297
226.388010026334	1020.62969970703
231.131224983641	1018.18908691406
235.87187059307	1015.82653808594
240.609948822486	1014.71252441406
245.345461637749	1014.90472412109
250.078411002698	1015.48907470703
254.808798879178	1015.546875
259.536627227044	1014.76251220703
264.261898004152	1013.39373779297
268.984613166347	1012.07342529297
273.704774667505	1011.62188720703
278.4223844595	1012.32501220703
283.137444492226	1013.35626220703
287.849956713584	1014.00158691406
292.559923069508	1014.82342529297
297.267345503944	1016.15625
301.97222595886	1017.2421875
306.674566374255	1017.8515625
311.374368688161	1018.359375
316.071634836626	1018.42498779297
320.766366753749	1017.59527587891
325.458566371657	1016.4140625
330.148235620516	1015.65155029297
334.835376428535	1015.1796875
339.519990721961	1014.68127441406
344.202080425097	1014.32342529297
348.881647460294	1013.90466308594
353.558693747938	1013.30627441406
358.233221206494	1013.41717529297
362.905231752466	1014.5546875
367.574727300413	1015.74060058594
372.24170976298	1016.73278808594
376.906181050836	1018.39685058594
381.568143072756	1020.38439941406
386.22759773556	1020.95153808594
390.884546944148	1019.828125
395.538992601483	1018.54998779297
400.190936608618	1017.76251220703
404.84038086468	1016.76092529297
409.487327266863	1015.14532470703
414.131777710467	1013.72344970703
418.77373408886	1014.046875
423.413198293503	1016.42346191406
428.050172213949	1018.9453125
432.684657737846	1019.64532470703
437.316656750929	1018.55627441406
441.946171137039	1017.01721191406
446.573202778109	1015.96875
451.197753554188	1015.29376220703
455.819825343409	1014.29064941406
460.439420022034	1012.328125
465.056539464422	1009.39691162109
469.67118554304	1006.56719970703
474.283360128491	1004.9765625
478.893065089465	1004.171875
483.500302292792	1003.07501220703
488.105073603416	1001.77655029297
492.707380884403	1000.82342529297
497.307225996956	1000.44689941406
501.90461080039	1000.89373779297
506.499537152165	1001.63439941406
511.092006907871	1001.20623779297
515.682021921224	999.293762207031
520.269584044094	997.285949707031
524.85469512648	996.042175292969
529.437357016519	994.956237792969
534.017571560511	993.479675292969
538.595340602886	992.231262207031
543.170665986236	992.220275878906
547.743549551295	993.118713378906
552.313993136951	993.160949707031
556.881998580266	991.514038085938
561.447567716441	989.546875
566.010702378833	988.785949707031
570.571404399001	988.996887207031
575.129675606622	989.318725585938
579.685517829577	989.756225585938
584.238932893888	990.478149414062
588.789922623779	990.996887207031
593.338488841626	990.932800292969
597.884633367998	990.885986328125
602.428358021633	991.817199707031
606.969664619457	993.6875
611.508554976568	995.292175292969
616.045030906276	995.464050292969
620.579094220047	994.1875
625.110746727572	992.567199707031
629.639990236705	991.907836914062
634.166826553512	992.876586914062
638.691257482253	994.917175292969
643.213284825393	996.306274414062
647.732910383587	995.768737792969
652.250135955703	993.854675292969
656.764963338821	992.032836914062
661.277394328215	991.390625
665.787430717384	992.270324707031
670.295074298032	994.073425292969
674.800326860081	995.760925292969
679.303190191673	996.6015625
683.80366607917	995.996887207031
688.301756307152	993.756225585938
692.797462658425	991.120300292969
697.290786914029	990.057800292969
701.781730853221	991.017211914062
706.2702962535	992.496887207031
710.756484890586	993.068725585938
715.240298538454	992.860961914062
719.721738969289	992.65625
724.200807953541	992.484375
728.677507259898	992.043762207031
733.151838655274	991.4296875
737.623803904855	990.737487792969
742.093404772051	990.207824707031
746.560643018543	990.59375
751.025520404255	992.384399414062
755.48803868737	994.924987792969
759.948199624323	996.798461914062
764.406004969809	997.278137207031
768.861456476799	996.759399414062
773.314555896501	995.660949707031
777.765304978417	994.092163085938
782.213705470298	992.4765625
786.659759118178	991.571899414062
791.103467666355	991.8203125
795.544832857402	992.806274414062
799.983856432165	993.637512207031
804.420540129784	994.046875
808.854885687666	994.412475585938
813.286894841505	994.420288085938
817.716569325279	993.109375
822.143910871258	990.803100585938
826.568921209993	989.2890625
830.991602070342	989.528137207031
835.411955179436	990.4765625
839.82998226272	990.53125
844.245685043923	989.782836914062
848.65906524508	989.892211914062
853.070124586531	991.229675292969
857.478864786928	992.1015625
861.885287563196	991.229675292969
866.289394630607	989.089050292969
870.69118770273	987.2265625
875.09066849143	987.051574707031
879.487838706915	988.642211914062
883.882700057686	990.889038085938
888.275254250573	992.690612792969
892.665502990731	993.5546875
897.053447981627	993.837463378906
901.439090925065	994.685913085938
905.822433521164	996.920288085938
910.203477468382	1000.24377441406
914.582224463506	1003.85626220703
918.958676201641	1006.84997558594
923.332834376262	1008.31408691406
927.704700679144	1008.07653808594
932.07427680042	1007.01721191406
936.441564428573	1006.59844970703
940.806565250401	1007.94689941406
945.169280951071	1010.54998779297
949.529713214099	1012.31719970703
953.887863721331	1012.01403808594
958.24373415298	1010.93280029297
962.597326187613	1010.99530029297
966.948641502146	1012.42028808594
971.297681771852	1014.38903808594
975.644448670369	1016.55780029297
979.988943869695	1019.25
984.331169040193	1022.4765625
988.671125850578	1024.98754882812
993.008815967962	1026.07348632812
997.344241057792	1027.32348632812
1001.67740278391	1029.671875
1006.00830280853	1031.6171875
1010.33694279223	1032.66088867188
1014.66332439397	1034.171875
1018.98744927111	1035.98278808594
1023.30931907935	1036.5625
1027.62893547281	1036.48901367188
1031.94630010398	1038.05151367188
1036.26141462374	1041.67346191406
1040.57428068135	1045.5
1044.88489992449	1048.02185058594
1049.1932739992	1049.03283691406
1053.49940454994	1049.23596191406
1057.80329321955	1050.21716308594
1062.10494164928	1052.86096191406
1066.40435147878	1056.18432617188
1070.7015243461	1059.40625
1074.99646188768	1062.52648925781
1079.28916573841	1064.734375
1083.57963753154	1065.7265625
1087.86787889876	1066.95629882812
1092.15389147018	1069.5078125
1096.43767687429	1073.26098632812
1100.71923673803	1078.265625
1104.99857268675	1084.59533691406
1109.2756863442	1091.51403808594
1113.55057933258	1098.01257324219
1117.82325327251	1103.32971191406
1122.09370978302	1106.83752441406
1126.36195048159	1108.2578125
1130.62797698411	1107.91870117188
1134.89179090491	1106.47338867188
1139.15339385676	1104.76879882812
1143.41278745087	1104.17028808594
1147.66997329685	1106.02502441406
1151.92495300281	1110.4375
1156.17772817524	1116.48901367188
1160.42830041913	1123.43286132812
1164.67667133789	1130.57189941406
1168.92284253335	1136.3125
1173.16681560584	1138.98132324219
1177.40859215411	1139.15466308594
1181.64817377536	1139.59851074219
1185.88556206526	1142.38903808594
1190.12075861794	1147.74060058594
1194.35376502596	1154.9296875
1198.58458288038	1162.453125
1202.81321377069	1168.48742675781
1207.03965928486	1172.34216308594
1211.26392100932	1175.16870117188
1215.48600052898	1179.82189941406
1219.70589942719	1188.86242675781
1223.92361928581	1200.9375
1228.13916168514	1211.80627441406
1232.35252820398	1220.66870117188
1236.5637204196	1231.25317382812
1240.77273990773	1245.2890625
1244.97958824261	1259.95788574219
1249.18426699694	1272.79528808594
1253.38677774193	1284.46875
1257.58712204724	1296.65161132812
1261.78530148105	1310.96875
1265.98131761002	1328.64685058594
1270.17517199929	1348.21557617188
1274.36686621251	1366.32189941406
1278.55640181181	1382.19213867188
1282.74378035783	1397.83288574219
1286.92900340971	1415.09375
1291.11207252508	1435.65942382812
1295.29298926008	1461.29223632813
1299.47175516935	1492.40942382813
1303.64837180604	1527.33129882813
1307.82284072181	1562.41564941406
1311.99516346682	1593.92810058594
1316.16534158976	1621.60473632813
1320.3333766378	1649.36401367187
1324.49927015667	1679.87658691406
1328.66302369057	1709.1796875
1332.82463878226	1730.52026367187
1336.984116973	1742.68591308594
1341.14145980257	1751.19067382813
1345.29666880928	1761.75622558594
1349.44974552997	1773.47192382813
1353.60069149999	1779.40942382813
1357.74950825324	1775.2578125
1361.89619732215	1763.96411132813
1366.04076023767	1750.01245117187
1370.18319852928	1733.85314941406
1374.32351372502	1713.83435058594
1378.46170735145	1690.62182617187
1382.59778093368	1667.56091308594
1386.73173599534	1646.3671875
1390.86357405864	1625.31713867187
1394.99329664432	1602.75463867187
1399.12090527163	1578.6953125
1403.24640145842	1553.70935058594
1407.36978672108	1528.56726074219
1411.49106257454	1503.53601074219
1415.61023053226	1479.34375
1419.72729210632	1458.46716308594
1423.8422488073	1442.51257324219
1427.95510214436	1431.12036132812
1432.06585362522	1423.95007324219
1436.17450475617	1419.26403808594
1440.28105704204	1412.22973632812
1444.38551198626	1399.44848632812
1448.4878710908	1384.140625
1452.58813585621	1373.546875
1456.68630778161	1371.75463867188
1460.78238836469	1376.25158691406
1464.87637910172	1380.41247558594
1468.96828148754	1379.89221191406
1473.05809701558	1376.87658691406
1477.14582717784	1375.703125
1481.23147346489	1376.0625
1485.3150373659	1374.52807617188
1489.39652036862	1370.515625
1493.47592395939	1366.67504882812
1497.55324962312	1365.08276367188
1501.62849884334	1366.67028808594
1505.70167310215	1372.65625
1509.77277388023	1382.84533691406
1513.8418026569	1393.99377441406
1517.90876091003	1402.44995117188
1521.97365011611	1408.03125
1526.03647175023	1414.89685058594
1530.09722728607	1428.03283691406
1534.15591819592	1447.765625
1538.21254595069	1469.18908691406
1542.26711201986	1488.27502441406
1546.31961787156	1505.92504882813
1550.37006497249	1525.12036132813
1554.41845478798	1547.07971191406
1558.464788782	1571.33752441406
1562.50906841708	1597.33288574219
1566.55129515439	1623.77819824219
1570.59147045375	1648.01403808594
1574.62959577355	1668.45153808594
1578.66567257083	1684.99060058594
1582.69970230123	1695.76098632813
1586.73168641904	1699.51245117187
1590.76162637718	1700.48596191406
1594.78952362716	1702.88903808594
1598.81537961915	1703.68432617187
1602.83919580195	1697.42651367187
1606.86097362297	1683.84375
1610.88071452828	1664.93908691406
1614.89841996258	1637.76098632813
1618.91409136918	1597.61254882813
1622.92773019009	1546.61096191406
1626.93933786588	1491.1171875
1630.94891583583	1434.6171875
1634.95646553783	1378.70776367188
1638.96198840843	1325.65161132812
1642.9654858828	1277.86401367188
1646.96695939481	1237.859375
1650.96641037692	1207.47033691406
1654.96384026028	1185.98278808594
1658.95925047469	1170.23754882812
1662.9526424486	1156.74841308594
1666.94401760911	1143.84057617188
1670.93337738198	1132.25158691406
1674.92072319164	1123.11560058594
1678.90605646117	1115.6875
1682.88937861232	1108.60473632812
1686.87069106549	1102.40002441406
1690.84999523978	1098.640625
1694.82729255291	1096.89379882812
1698.80258442131	1094.25317382812
1702.77587226007	1088.93127441406
1706.74715748293	1082.68286132812
1710.71644150233	1078.234375
1714.68372572938	1076.47497558594
1718.64901157385	1076.46716308594
1722.61230044421	1076.21875
1726.5735937476	1074.03283691406
1730.53289288985	1069.81872558594
1734.49019927545	1064.81567382812
1738.44551430761	1060.42810058594
1742.39883938819	1057.34375
1746.35017591777	1055.40625
1750.29952529559	1054.0390625
1754.2468889196	1052.70153808594
1758.19226818644	1051.34838867188
1762.13566449144	1050.42346191406
1766.07707922862	1049.91870117188
1770.01651379071	1049.21557617188
1773.95396956913	1048.296875
1777.88944795401	1047.45629882812
1781.82295033415	1046.12658691406
1785.7544780971	1043.88122558594
1789.68403262908	1041.34997558594
1793.61161531503	1039.14379882812
1797.5372275386	1037.42663574219
1801.46087068212	1036.390625
1805.38254612669	1036.05944824219
1809.30225525205	1036.36401367188
1813.21999943671	1037.23278808594
1817.13578005788	1037.6640625
1821.04959849147	1036.18591308594
1824.96145611212	1032.8984375
1828.87135429319	1029.59057617188
1832.77929440676	1027.95471191406
1836.68527782364	1027.97973632812
1840.58930591335	1027.89526367188
1844.49138004415	1026.49377441406
1848.391501583	1024.59057617188
1852.28967189563	1023.23748779297
1856.18589234647	1022.49536132813
1860.08016429869	1022.21875
1863.97248911418	1022.03442382813
1867.8628681536	1021.16717529297
1871.75130277632	1019.59844970703
1875.63779434042	1018.5546875
1879.52234420278	1019.16094970703
1883.40495371898	1020.8671875
1887.28562424336	1021.8671875
1891.16435712897	1021.41247558594
1895.04115372765	1020.53283691406
1898.91601538996	1020.28442382813
1902.78894346522	1020.84375
1906.65993930148	1021.83441162109
1910.52900424555	1022.41247558594
1914.39613964301	1021.80627441406
1918.26134683817	1019.91564941406
1922.1246271741	1017.1875
1925.98598199264	1014.69061279297
1929.84541263436	1013.78125
1933.70292043862	1014.49060058594
1937.55850674351	1015.27496337891
1941.41217288592	1015.27496337891
1945.26392020148	1015.05310058594
1949.11375002457	1014.80938720703
1952.96166368837	1014.13439941406
1956.8076625248	1013.17028808594
1960.65174786457	1012.22186279297
1964.49392103715	1011.15002441406
1968.33418337078	1009.86248779297
1972.17253619248	1008.4375
1976.00898082804	1007.125
1979.84351860203	1006.6640625
1983.67615083779	1007.78125
1987.50687885745	1010.09216308594
1991.33570398192	1011.91094970703
1995.16262753088	1011.63128662109
1998.98765082281	1009.29064941406
2002.81077517496	1006.72814941406
2006.63200190337	1006.25469970703
2010.45133232287	1008.48596191406
2014.26876774709	1011.53594970703
2018.08430948843	1013.02966308594
2021.89795885809	1012.43280029297
2025.70971716607	1010.88592529297
2029.51958572115	1009.54064941406
2033.32756583092	1008.90472412109
2037.13365880176	1008.90936279297
2040.93786593886	1008.72497558594
2044.74018854618	1007.72344970703
2048.54062792653	1006.79998779297
2052.33918538148	1006.89532470703
2056.13586221142	1007.00311279297
2059.93065971555	1005.82342529297
2063.72357919186	1003.78747558594
2067.51462193718	1001.9140625
2071.30378924711	1000.48748779297
2075.0910824161	999.4140625
2078.87650273738	998.876525878906
2082.66005150302	999.401550292969
2086.44173000389	1001.12347412109
2090.22153952967	1003.31097412109
2093.99948136888	1004.90936279297
2097.77555680884	1005.32189941406
2101.5497671357	1004.76403808594
2105.32211363443	1003.65155029297
2109.09259758882	1002.15155029297
2112.86122028149	1001.02496337891
2116.62798299389	1001.25622558594
2120.39288700628	1002.26251220703
2124.15593359777	1002.48907470703
2127.91712404629	1001.859375
2131.67645962859	1001.8203125
2135.43394162027	1003.05627441406
2139.18957129577	1004.68908691406
2142.94334992833	1005.45782470703
2146.69527879008	1004.60778808594
2150.44535915193	1002.55780029297
2154.19359228369	1001.21716308594
2157.93997945395	1001.953125
2161.68452193018	1003.43438720703
2165.42722097869	1003.64373779297
2169.16807786463	1002.921875
2172.90709385199	1002.69842529297
2176.64427020361	1002.65936279297
2180.37960818119	1001.62969970703
2184.11310904527	1000.25
2187.84477405523	999.807800292969
2191.57460446933	999.567199707031
2195.30260154467	998.731262207031
2199.0287665372	998.484375
2202.75310070172	999.140625
2206.47560529192	999.150024414062
2210.19628156032	998.295288085938
2213.9151307583	998.182800292969
2217.63215413612	999.448425292969
2221.34735294289	1000.79217529297
2225.06072842659	1000.734375
2228.77228183406	999.342163085938
2232.48201441101	998.1015625
2236.18992740203	998.253112792969
2239.89602205056	999.3515625
2243.60029959891	999.893737792969
2247.30276128829	999.193786621094
2251.00340835875	998.09375
2254.70224204923	998.146850585938
2258.39926359756	999.768737792969
2262.09447424041	1001.21875
2265.78787521337	1001.09844970703
2269.47946775088	1000.62030029297
2273.16925308627	1000.99060058594
2276.85723245177	1001.14221191406
2280.54340707846	1000.03283691406
2284.22777819633	998.378112792969
2287.91034703425	997.243774414062
2291.59111481997	996.885925292969
2295.27008278014	997.171875
2298.94725214029	998.162475585938
2302.62262412485	999.904663085938
2306.29619995713	1001.60778808594
2309.96798085936	1001.90002441406
2313.63796805263	1000.81872558594
2317.30616275694	1000.30780029297
2320.97256619121	1001.81408691406
2324.63717957323	1004.59063720703
2328.30000411968	1006.78747558594
2331.96104104618	1007.42346191406
2335.62029156724	1006.7109375
2339.27775689624	1005.14532470703
2342.93343824551	1003.52185058594
2346.58733682627	1002.87811279297
2350.23945384863	1003.390625
2353.88979052163	1004.34533691406
2357.53834805322	1005.015625
2361.18512765024	1004.8515625
2364.83013051847	1004.19061279297
2368.47335786258	1004.86871337891
2372.11481088617	1007.625
2375.75449079174	1009.6953125
2379.39239878074	1008.42340087891
2383.0285360535	1005.62030029297
2386.66290380928	1004.66876220703
2390.29550324629	1005.63122558594
2393.92633556161	1006.74060058594
2397.5554019513	1007.9296875
2401.18270361029	1009.61096191406
2404.80824173248	1010.89685058594
2408.43201751068	1011.31561279297
2412.05403213662	1011.640625
2415.67428680097	1012.20782470703
2419.29278269333	1012.40466308594
2422.90952100222	1011.953125
2426.52450291511	1011.31402587891
2430.13772961839	1010.515625
2433.7492022974	1009.19061279297
2437.35892213641	1008.32653808594
2440.96689031861	1009.51403808594
2444.57310802616	1012.05310058594
2448.17757644014	1013.5
2451.78029674058	1013.08435058594
2455.38127010643	1012.44372558594
2458.98049771563	1013.08282470703
2462.57798074502	1014.66717529297
2466.17372037041	1015.83905029297
2469.76771776655	1015.93591308594
2473.35997410714	1015.87030029297
2476.95049056483	1016.70001220703
2480.53926831121	1017.7421875
2484.12630851684	1017.83905029297
2487.71161235122	1017.2265625
2491.29518098282	1016.64373779297
2494.87701557904	1016.38122558594
2498.45711730626	1016.72967529297
2502.03548732981	1017.97344970703
2505.61212681397	1019.8125
2509.187036922	1021.34375
2512.7602188161	1022.12188720703
2516.33167365744	1022.86871337891
2519.90140260617	1024.18908691406
2523.46940682137	1025.47338867188
2527.03568746113	1026.015625
2530.60024568246	1026.05004882812
2534.16308264138	1026.05004882812
2537.72419949285	1026.21716308594
2541.28359739083	1027.19689941406
2544.84127748821	1029.59680175781
2548.39724093688	1032.19372558594
2551.95148888772	1032.9921875
2555.50402249054	1032.31555175781
2559.05484289417	1032.29992675781
2562.6039512464	1033.65307617188
2566.15134869399	1035.09997558594
2569.69703638269	1035.61877441406
2573.24101545723	1035.62658691406
2576.78328706131	1036.0546875
2580.32385233765	1037.07348632812
2583.8627124279	1038.31713867188
2587.39986847274	1040.21716308594
2590.93532161181	1043.24536132812
2594.46907298375	1046.06408691406
2598.0011237262	1047.25317382812
2601.53147497576	1047.99377441406
2605.06012786805	1050.16247558594
2608.58708353766	1052.85620117188
2612.11234311818	1053.47497558594
2615.63590774221	1051.66870117188
2619.15777854133	1049.92810058594
2622.67795664611	1050.33129882812
2626.19644318613	1052.46569824219
2629.71323928998	1054.77502441406
2633.22834608522	1056.49377441406
2636.74176469844	1057.89526367188
2640.2534962552	1059.57495117188
2643.76354188011	1061.609375
2647.27190269673	1063.38439941406
2650.77857982767	1064.38745117188
2654.28357439453	1064.875
2657.7868875179	1065.77502441406
2661.28852031742	1067.7421875
2664.78847391169	1070.25
2668.28674941837	1072.08129882812
2671.7833479541	1072.52661132812
2675.27827063454	1071.79382324219
2678.77151857437	1070.57971191406
2682.26309288727	1069.70153808594
2685.75299468597	1069.76098632812
2689.24122508218	1070.69689941406
2692.72778518664	1071.97961425781
2696.21267610914	1073.00305175781
2699.69589895843	1073.26245117188
2703.17745484235	1072.65307617188
2706.65734486771	1071.3359375
2710.13557014037	1069.46569824219
2713.61213176521	1067.4609375
2717.08703084613	1066.26879882812
2720.56026848607	1066.87341308594
2724.03184578699	1069.16870117188
2727.50176384988	1071.71875
2730.97002377476	1073.06408691406
2734.43662666068	1072.99377441406
2737.90157360574	1072.08911132812
2741.36486570704	1070.31713867188
2744.82650406074	1067.609375
2748.28648976203	1065.44213867188
2751.74482390515	1065.53125
2755.20150758334	1067.36401367188
2758.65654188893	1068.71875
2762.10992791325	1068.1796875
2765.56166674668	1066.18127441406
2769.01175947866	1064.01245117188
2772.46020719765	1062.8671875
2775.90701099117	1063.67810058594
2779.35217194578	1066.25158691406
2782.79569114709	1068.45153808594
2786.23756967975	1068.47497558594
2789.67780862746	1067.37036132812
2793.11640907298	1066.53125
2796.55337209811	1065.35778808594
2799.98869878369	1064.08288574219
2803.42239020966	1064.47192382812
2806.85444745495	1066.36401367188
2810.28487159759	1067.68286132812
2813.71366371465	1067.40161132812
2817.14082488226	1065.94055175781
2820.5663561756	1064.05627441406
2823.99025866891	1062.59838867188
2827.41253343552	1062.29846191406
2830.83318154777	1063.24060058594
2834.25220407711	1064.78442382812
2837.66960209401	1066.16564941406
2841.08537666804	1067.15161132812
2844.49952886782	1067.89221191406
2847.91205976103	1068.30627441406
2851.32297041442	1068.17492675781
2854.73226189383	1067.80773925781
2858.13993526413	1067.88745117188
2861.54599158929	1068.70776367188
2864.95043193235	1070.09533691406
2868.3532573554	1071.62976074219
2871.75446891963	1072.68591308594
2875.15406768529	1072.68908691406
2878.5520547117	1071.65625
2881.94843105728	1070.66088867188
2885.34319777949	1071.01867675781
2888.73635593491	1072.62182617188
2892.12790657916	1074.25463867188
2895.51785076697	1075.34838867188
2898.90618955214	1076.13745117188
2902.29292398755	1077.16723632812
2905.67805512518	1079.13122558594
2909.06158401605	1081.64379882812
2912.44351171032	1083.15466308594
2915.82383925721	1082.89685058594
2919.20256770502	1081.24536132812
2922.57969810116	1078.84057617188
2925.9552314921	1076.31713867188
2929.32916892343	1074.01879882812
2932.70151143982	1072.26879882812
2936.07226008502	1071.53125
2939.4414159019	1071.50158691406
2942.80897993239	1071.44213867188
2946.17495321755	1071.68908691406
2949.53933679751	1072.86096191406
2952.90213171151	1073.94067382812
2956.26333899789	1073.37976074219
2959.62295969408	1071.21411132812
2962.98099483661	1068.13903808594
2966.33744546112	1064.21569824219
2969.69231260235	1059.875
2973.04559729414	1056.3359375
2976.39730056944	1054.40161132812
2979.74742346029	1053.68127441406
2983.09596699785	1053.01867675781
2986.44293221239	1051.60314941406
2989.78832013327	1049.68127441406
2993.13213178898	1048.30932617188
2996.4743682071	1047.97973632812
2999.81503041434	1047.35620117188
3003.1541194365	1044.82189941406
3006.49163629853	1041.25463867188
3009.82758202445	1039.1328125
3013.16195763741	1038.88122558594
3016.49476415968	1038.55627441406
3019.82600261267	1037.12658691406
3023.15567401686	1035.24377441406
3026.48377939187	1033.13745117188
3029.81031975646	1030.71411132812
3033.13529612848	1028.76245117188
3036.45870952492	1027.73278808594
3039.78056096187	1026.83276367188
3043.10085145458	1025.24060058594
3046.41958201739	1022.8203125
3049.73675366379	1020.09997558594
3053.05236740637	1018.14221191406
3056.36642425688	1017.578125
3059.67892522616	1017.88122558594
3062.98987132421	1018.11560058594
3066.29926356015	1017.97497558594
3069.60710294222	1017.48278808594
3072.91339047781	1016.26403808594
3076.21812717344	1014.31719970703
3079.52131403474	1012.73126220703
3082.8229520665	1012.453125
3086.12304227265	1012.93127441406
3089.42158565623	1012.57653808594
3092.71858321943	1010.94842529297
3096.01403596359	1009.75311279297
3099.30794488917	1010.35778808594
3102.60031099579	1011.81402587891
3105.8911352822	1012.37969970703
3109.18041874628	1011.46405029297
3112.46816238507	1009.83441162109
3115.75436719476	1008.44378662109
3119.03903417066	1007.453125
3122.32216430725	1006.85626220703
3125.60375859814	1007.06561279297
3128.88381803609	1008.04846191406
3132.16234361303	1008.60003662109
3135.43933632001	1007.56097412109
3138.71479714724	1005.67657470703
3141.98872708409	1004.671875
3145.26112711907	1004.77191162109
3148.53199823985	1004.82971191406
3151.80134143326	1003.99066162109
3155.06915768526	1002.453125
3158.335447981	1001.41564941406
3161.60021330476	1001.7734375
3164.86345464	1002.83435058594
3168.12517296931	1003.0234375
3171.38536927447	1001.34375
3174.64404453639	998.385925292969
3177.90119973517	996.014099121094
3181.15683585004	995.096862792969
3184.41095385944	994.560974121094
3187.66355474093	993.5390625
3190.91463947125	992.575012207031
3194.1642090263	992.173461914062
3197.41226438116	992.004699707031
3200.65880651008	991.887512207031
3203.90383638645	992.181274414062
3207.14735498286	992.806274414062
3210.38936327106	992.887512207031
3213.62986222195	991.9609375
3216.86885280564	990.503112792969
3220.10633599139	988.885925292969
3223.34231274763	987.206237792969
3226.57678404198	985.771850585938
3229.80975084122	984.426574707031
3233.04121411131	982.670288085938
3236.27117481741	981.200012207031
3239.49963392382	981.3515625
3242.72659239404	982.465637207031
3245.95205119075	982.232788085938
3249.17601127582	980.006225585938
3252.39847361027	977.0234375
3255.61943915433	973.954711914062
3258.83890886741	971.053100585938
3262.0568837081	969.1640625
3265.27336463417	968.5703125
3268.48835260258	968.559387207031
3271.70184856948	968.528137207031
3274.9138534902	968.360961914062
3278.12436831927	968.145324707031
3281.3333940104	967.646911621094
3284.5409315165	966.540649414062
3287.74698178966	965.4140625
3290.95154578116	965.004699707031
3294.15462444149	965.2421875
3297.35621872032	965.996887207031
3300.55632956652	966.795288085938
3303.75495792814	966.409362792969
3306.95210475245	964.53125
3310.1477709859	962.404663085938
3313.34195757415	961.014038085938
3316.53466546206	960.056213378906
3319.72589559366	958.878112792969
3322.91564891223	957.365600585938
3326.10392636021	956.115600585938
3329.29072887926	956.131225585938
3332.47605741023	957.314086914062
3335.65991289321	957.865600585938
3338.84229626744	956.848449707031
3342.02320847141	955.6484375
3345.2026504428	955.5546875
3348.38062311849	956.143737792969
3351.55712743459	956.504699707031
3354.73216432639	956.287475585938
3357.90573472842	955.670288085938
3361.07783957439	954.970275878906
3364.24847979724	954.295288085938
3367.41765632913	953.767211914062
3370.58537010142	953.790649414062
3373.75162204468	954.578125
3376.9164130887	955.484375
3380.0797441625	955.185913085938
3383.24161619429	953.057800292969
3386.40203011152	950.270324707031
3389.56098684083	948.712524414062
3392.71848730812	949.029724121094
3395.87453243849	950.165649414062
3399.02912315624	950.671875
3402.18226038492	950.421875
3405.33394504729	950.342163085938
3408.48417806533	950.501525878906
3411.63296036025	950.021850585938
3414.78029285249	948.723449707031
3417.92617646172	947.342163085938
3421.0706121068	946.342224121094
3424.21360070585	945.682800292969
3427.35514317622	945.537475585938
3430.49524043448	946.071899414062
3433.63389339642	946.592163085938
3436.77110297707	946.1640625
3439.90687009069	945.043762207031
3443.04119565079	944.396850585938
3446.17408057007	944.6875
3449.3055257605	945.170349121094
3452.43553213328	945.064086914062
3455.56410059883	944.579711914062
3458.69123206682	944.353149414062
3461.81692744616	944.568725585938
3464.94118764497	945.139038085938
3468.06401357064	945.871887207031
3471.18540612978	946.165649414062
3474.30536622826	945.325012207031
3477.42389477117	943.482788085938
3480.54099266285	941.829711914062
3483.65666080688	941.534362792969
3486.7709001061	942.551574707031
3489.88371146256	943.828125
3492.99509577759	944.559387207031
3496.10505395173	944.660949707031
3499.21358688482	944.053100585938
3502.32069547588	942.618774414062
3505.42638062323	940.932800292969
3508.53064322442	939.776550292969
3511.63348417625	939.200012207031
3514.73490437476	938.859375
3517.83490471527	938.481262207031
3520.93348609232	937.849975585938
3524.03064939971	937.043762207031
3527.12639553053	936.568725585938
3530.22072537706	937.09375
3533.3136398309	938.404663085938
3536.40513978285	938.853149414062
3539.49522612301	937.620300292969
3542.58389974071	936.440612792969
3545.67116152455	937.068786621094
3548.75701236238	938.71875
3551.84145314133	939.607788085938
3554.92448474777	939.682800292969
3558.00610806734	940.259338378906
3561.08632398493	941.423400878906
3564.16513338472	941.568725585938
3567.24253715012	939.857849121094
3570.31853616384	937.5390625
3573.39313130782	936.262512207031
3576.46632346329	936.221862792969
3579.53811351073	936.4296875
3582.60850232991	936.220336914062
3585.67749079985	935.904724121094
3588.74507979884	936.015625
3591.81127020444	936.459350585938
3594.8760628935	936.6875
3597.9394587421	936.509338378906
3601.00145862564	936.217163085938
3604.06206341875	935.973449707031
3607.12127399538	935.767150878906
3610.1790912287	935.582763671875
3613.2355159912	935.212463378906
3616.29054915462	934.5234375
3619.34419158998	933.610961914062
3622.39644416759	932.485961914062
3625.44730775704	931.464050292969
3628.49678322718	931.287475585938
3631.54487144614	931.859375
3634.59157328136	932.126586914062
3637.63688959951	931.995300292969
3640.6808212666	932.412475585938
3643.72336914788	933.174987792969
3646.76453410791	932.993713378906
3649.80431701051	931.728149414062
3652.8427187188	930.545288085938
3655.87974009518	930.1015625
3658.91538200134	930
3661.94964529826	929.709350585938
3664.9825308462	928.979675292969
3668.0140395047	927.90625
3671.04417213263	927.251586914062
3674.07292958809	927.787475585938
3677.10031272852	929.096862792969
3680.12632241063	930.110961914062
3683.15095949041	930.359375
3686.17422482318	929.734375
3689.19611926353	928.401550292969
3692.21664366534	927.401550292969
3695.23579888177	927.659362792969
3698.25358576533	928.671875
3701.27000516779	929.135925292969
3704.28505794019	928.392211914062
3707.29874493294	927.167175292969
3710.31106699568	926.739074707031
3713.32202497738	927.134399414062
3716.33161972632	927.123413085938
3719.33985209006	926.215637207031
3722.34672291547	925.168762207031
3725.35223304872	924.3125
3728.35638333529	923.201538085938
3731.35917461995	922.228088378906
3734.3606077468	922.579711914062
3737.36068355921	924.142211914062
3740.3594028999	925.192199707031
3743.35676661084	924.628112792969
3746.35277553336	923.2109375
3749.34743050807	922.298461914062
3752.3407323749	922.245300292969
3755.33268197308	922.442199707031
3758.32328014116	922.396850585938
3761.31252771699	922.018737792969
3764.30042553775	921.353149414062
3767.2869744399	920.762512207031
3770.27217525926	920.642150878906
3773.25602883092	920.981262207031
3776.2385359893	921.799987792969
3779.21969756814	923.168762207031
3782.1995144005	924.321899414062
3785.17798731875	923.868286132813
3788.15511715457	921.619323730469
3791.13090473896	918.752380371094
